# Supplementary material for: Spotted Lanternflies Respond to Natural Pheromone Lures for Mate-Finding and Oviposition
Source: Insects. 2024 Jun 13;15(6):447. doi: 10.3390/insects15060447 (PMC11203839; doi:10.3390/insects15060447)
Supplement: Supplementary file 1 [file insects-15-00447-s001.zip]

Archive with 1 entries (1 files):
- insects-3062515-supplementary.pdf
